# Supplementary material for: Pixels2Pose: Super-resolution time-of-flight imaging for 3D pose estimation
Source: Sci Adv. 2022 Nov 30;8(48):eade0123. doi: 10.1126/sciadv.ade0123 (PMC9710882; doi:10.1126/sciadv.ade0123)
Supplement: Supplementary file 2 — Movies S1 to S7 [file sciadv.ade0123_movies_s1_to_s7.zip]

Archive with 7 entries (7 files):
- sciadv.ade0123_movie_s1.mp4
- sciadv.ade0123_movie_s2.mp4
- sciadv.ade0123_movie_s3.mp4
- sciadv.ade0123_movie_s4.mp4
- sciadv.ade0123_movie_s5.mp4
- sciadv.ade0123_movie_s6.mp4
- sciadv.ade0123_movie_s7.mp4
